# Supplementary material for: Microglia Remodelling and Neuroinflammation Parallel Neuronal Hyperactivation Following Acute Organophosphate Poisoning
Source: Int J Mol Sci. 2022 Jul 26;23(15):8240. doi: 10.3390/ijms23158240 (PMC9332153; doi:10.3390/ijms23158240)
Supplement: Supplementary file 1 [file ijms-23-08240-s001.zip]

Archive with 5 entries (5 files):
- Figure S1.tiff
- Supplementary Materials explanation.pdf
- Supplementary Table S1.pdf
- Supplementary-Video S1.avi
- Supplementary-Video S2.avi
